# Supplementary material for: Chemical Characterization and Rumen-Modulating Effects of Pinus sylvestris Essential Oil: In Vitro and In Vivo Study
Source: Molecules. 2026 May 21;31(10):1769. doi: 10.3390/molecules31101769 (PMC13209184; doi:10.3390/molecules31101769)
Supplement: Supplementary file 1 [file molecules-31-01769-s001.zip]

Archive with 1 entries (1 files):
- molecules-4267602-supplementary.xlsx
