# Supplementary material for: Chemical Characterization and Rumen-Modulating Effects of Pinus sylvestris Essential Oil: In Vitro and In Vivo Study
Source: Molecules. 2026 May 21;31(10):1769. doi: 10.3390/molecules31101769 (PMC13209184; doi:10.3390/molecules31101769)
Supplement: Supplementary file 1 [file molecules-31-01769-s001.zip › molecules-4267602-supplementary.xlsx]

## Sheet: Supplementary_Table_S1
Supplementary Table S1. Significant differences in the relative abundance of selected microbial families. The table summarizes bacterial families showing statistically significant differences (P < 0.05) in relative abundance between experimental groups and/or sampling timepoints in the rumen microbiota. Values are presented as mean ± SD.
Family	Comparison	Relative abundance [%] (T0)	Relative abundance [%] (T3)	P-value (Kruskal-Wallis)
Comamonadaceae	CTRL_PINE_T0 vs. CTRL_PINE_T14	0.025 ± 0.019	0.110 ± 0.083	0.035
Desulfovibrionaceae	CTRL_PINE_T0 vs. PINE_EO_T14	0.417 ± 0.147	0.912 ± 0.289	0.02
Rhizobiaceae	CTRL_PINE_T0 vs. PINE_EO_T14	0.174 ± 0.153	0.026 ± 0.027	0.022
Anaerolineaceae	CTRL_PINE_T0 vs. PINE_EO_T14	0.102 ± 0.034	0.201 ± 0.072	0.04
Exiguobacteraceae	CTRL_PINE_T0 vs. PINE_EO_T14	0.014 ± 0.022	0.000 ± 0.000	0.041
Erwiniaceae	CTRL_PINE_T0 vs. PINE_EO_T14	0.031 ± 0.024	0.001 ± 0.003	0.046
Erysipelotrichaceae	CTRL_PINE_T0 vs. PINE_EO_T14	0.442 ± 0.095	0.727 ± 0.306	0.047
Mycoplasmataceae	CTRL_PINE_T14 vs. PINE_T14	0.001 ± 0.001	0.006 ± 0.004	0.017
Muribaculaceae	CTRL_PINE_T14 vs. PINE_T14	0.835 ± 0.275	1.742 ± 0.840	0.031
Anaerolineaceae	CTRL_PINE_T14 vs. PINE_T14	0.101 ± 0.063	0.201 ± 0.072	0.035
Erysipelotrichaceae	CTRL_PINE_T14 vs. PINE_T14	0.405 ± 0.139	0.727 ± 0.306	0.038
Desulfovibrionaceae	CTRL_PINE_T14 vs. PINE_T14	0.483 ± 0.281	0.912 ± 0.289	0.04
Anaerovoracaceae	CTRL_PINE_T14 vs. PINE_T14	0.621 ± 0.133	0.921 ± 0.223	0.042
Gastranaerophilaceae	PINE_EO_T0 vs. PINE_EO_T14	0.608 ± 0.165	0.269 ± 0.041	0.021
Fibrobacteraceae	PINE_EO_T0 vs. PINE_EO_T14	0.641 ± 0.266	0.269 ± 0.112	0.023
Selenomonadaceae	PINE_EO_T0 vs. PINE_EO_T14	1.574 ± 0.433	1.461 ± 0.413	0.024
Saccharimonadaceae	PINE_EO_T0 vs. PINE_EO_T14	0.332 ± 0.076	0.223 ± 0.052	0.034
Bacteroidales BS11 gut group	PINE_EO_T0 vs. PINE_EO_T14	1.530 ± 0.212	0.997 ± 0.130	0.049

## Sheet: Supplementary_Table_S2
Supplementary Table S2. Detailed per-sample alpha diversity indices
Group	Sample	Observed	Chao1	Shannon	Simpson	InvSimpson
CTRL_T0	K-3-1	2008	2010	6.761	0.998	403.052
	K-4-1	2369	2372	6.953	0.998	467.386
	LR-1-1	2380	2385	6.91	0.998	432.917
	LR-6-1	2482	2485	6.998	0.998	454.822
	S-1-1	2529	2532	7.009	0.998	519.959
	S-6-1	2355	2363	7.045	0.998	615.316
CTRL_T14	K-3-4	2725	2728	7.104	0.998	562.354
	K-4-4	2427	2430	6.851	0.997	304.17
	LR-1-4	2628	2631	7.096	0.998	513.159
	LR-6-4	2588	2597	6.986	0.998	501.224
	S-1-4	2403	2409	6.975	0.998	515.671
	S-6-4	3058	3059	7.182	0.998	602.53
PINE_EO_T0	S-2-1	2786	2792	7.139	0.998	580.475
	S-3-1	2224	2228	6.898	0.998	468.9
	S-4-1	2436	2439	7.098	0.998	626.396
	S-5-1	2649	2653	7.171	0.999	684.638
PINE_EO_T14	S-2-4	3285	3287	7.255	0.998	632.111
	S-3-4	2533	2535	7.091	0.998	573.184
	S-4-4	2898	2906	7.224	0.999	674.275
	S-5-4	2566	2570	7.013	0.998	529.474

## Sheet: Supplementary_Table_S3
Table_1_Alpha_diversity
Group	Observed	Chao1	Shannon
CTRL_T0	2354 ± 183	2358 ± 183	6.95 ± 0.10
CTRL_T14	2638 ± 239	2642 ± 238	7.03 ± 0.12
PINE_EO_T0	2524 ± 246	2528 ± 247	7.08 ± 0.12
PINE_EO_T14	2821 ± 351	2824 ± 351	7.15 ± 0.11
